# Supplementary material for: What do diatom indices indicate? Modeling the specific pollution sensitivity index
Source: Environ Sci Pollut Res Int. 2024 Apr 5;31(20):29449–59. doi: 10.1007/s11356-024-33115-1 (PMC11058767; doi:10.1007/s11356-024-33115-1)
Supplement: Supplementary file 1 — Supplementary file1 (CSV 34.2 KB) [file 11356_2024_33115_MOESM1_ESM.csv]

Achnanthes acares Hohn & Hellerman
Achnanthes coarctata (Brébisson) Grunow in Cl. & Grun. var. coarctata
Achnanthes inflatagrandis Metzeltin, Lange-Bertalot& Garcia-Rodriguez
Achnanthes sp.
Achnanthes sphacelata Carter
Achnanthidium affine (Grun) Czarnecki
Achnanthidium anastasiae (Kaczmarska) Chudaev et Gololobova
Achnanthidium atomoides Monnier, Lange-Bertalot & Ector
Achnanthidium atomus (Hustedt) Monnier, Lange-Bertalot & Ector
Achnanthidium bioretii (Germain) Edlund
Achnanthidium caledonicum Lange-Bertalot)Lange-Bertalot
Achnanthidium catenatum (Bily & Marvan) Lange-Bertalot
Achnanthidium chlidanos (Hohn & Hellerman) Novelo Tavera & Ibarra
Achnanthidium daonense (Lange-Bertalot) Lange-Bertalot Monnier & Ector
Achnanthidium eutrophilum (Lange-Bertalot)Lange-Bertalot
Achnanthidium exile (Kützing) Heiberg
Achnanthidium gracillimum (Meister)Lange-Bertalot
Achnanthidium helveticum (Hustedt) Monnier Lange-Bertalot & Ector
Achnanthidium jackii Rabenhorst
Achnanthidium kranzii (Lange-Bertalot) Round & Bukhtiyarova
Achnanthidium latecephalum Kobayasi
Achnanthidium lauenburgianum (Hustedt) Monnier Lange-Bertalot & Ector
Achnanthidium lineare W.Smith
Achnanthidium macrocephalum (Hustedt) Round & Bukhtiyarova
Achnanthidium minutissimum (Kützing) Czarnecki var. minutissimum
Achnanthidium petersenii (Hustedt) C.E. Wetzel, Ector, D.M. Williams & Jüttner
Achnanthidium pfisteri Lange-Bertalot
Achnanthidium pyrenaicum (Hustedt) Kobayasi
Achnanthidium pyrenaicum f. anormale
Achnanthidium rivulare f. anormale
Achnanthidium rivulare Potapova & Ponader
Achnanthidium saprophilum (Kobayasi et Mayama) Round & Bukhtiyarova
Achnanthidium straubianum (Lange-Bertalot)Lange-Bertalot
Achnanthidium subatomoides (Hustedt) Monnier, Lange-Bertalot et Ector
Achnanthidium subatomus (Hustedt) Lange-Bertalot var. subatomus
Achnanthidium subhudsonis (Hustedt) H. Kobayasi
Adlafia aquaeductae (Krasske) Moser Lange-Bertalot & Metzeltin
Adlafia bryophila (Petersen) Lange-Bertalot in Moser & al.
Adlafia minuscula (Grunow) Lange-Bertalot var. minuscula
Adlafia Moser Lange-Bertalot & Metzeltin
Adlafia muralis (Grunow in Van Heurck 1880) Li et Qi comb. nov
Adlafia muscora (Kociolek & Reviers) Moser Lange-Bertalot & Metzeltin
Adlafia suchlandtii (Hustedt) Monnier & Ector
Amphipleura pellucida Kützing
Amphora copulata (Kützing) Schoeman & Archibald var. copulata
Amphora inariensis Krammer
Amphora libyca Ehrenberg var. libyca
Amphora macedoniensis Nagumo
Amphora ovalis (Kützing) Kützing
Amphora ovalis f. anormale
Amphora pediculus (Kützing) Grunow var. pediculus
Amphora sp.
Aneumastus stroesei (Østrup) Mann & Stickle in Round Crawford & Mann var. stroesei
Anomoeoneis sphaerophora (Ehrenberg) Pfitzer var. sphaerophora
Asterionella formosa Hassall
Aulacoseira G.H.K. Thwaites
Aulacoseira ambigua (Grunow) Simonsen
Aulacoseira distans (Ehr.) Simonsen var. distans
Aulacoseira granulata (Ehrenberg) Simonsen (emend Genkal)
Aulacoseira granulata var. angustissima (O.Müller) Simonsen
Aulacoseira granulata var. curvata (Grunow) L. Yang & Q. X. Wang
Aulacoseira muzzanensis (Meister) Krammer
Aulacoseira nivalis (Wm.Sm.) English & Potapova
Aulacoseira pusilla (Meister) Tuji et Houki
Aulacoseira subarctica (O.Müller) Haworth var. subarctica
Bacillaria paxillifera (O.F. Müller) Hendey var. paxillifera
Brachysira F.T. Kützing
Brachysira brebissonii Ross in Hartley
Brachysira microcephala (Grunow) Compère
Brachysira procera Lange-Bertalot & Moser
Brachysira vitrea (Grunow) Ross in Hartley
Caloneis bacillum (Grunow) Cleve var. bacillum
Caloneis dubia Krammer
Caloneis lepidula (Grunow) Cleve
Caloneis molaris (Grunow) Krammer
Caloneis P.T. Cleve
Caloneis silicula (Ehrenberg) Cleve var. silicula
Capartogramma crucicula Grun.ex Cl.)Ross
Cavinula D.G. Mann & A.J. Stickle
Cavinula cocconeiformis (Gregory ex Greville) Mann & Stickle in Round Crawford & Mann var. cocconeiformis
Cavinula intractata (Hust.) Lange-Bertalot
Cavinula mollicula (Hust.) Lange-Bertalot
Cavinula pseudoscutiformis (Hustedt) Mann & Stickle in Rounnd Crawford & Mann
Chamaepinnularia Lange-Bertalot & Krammer
Chamaepinnularia soehrensis (Krasske)Lange-Bertalot & Krammer in Lange-Bertalot & Metzeltin var. soehrensis
Cocconeis C.G. Ehrenberg
Cocconeis disculus (Schumann) Cleve in Cleve & Jentzsch var. disculus
Cocconeis euglypta Ehrenberg
Cocconeis euglyptoides (Geitler) Lange-Bertalot
Cocconeis lineata Ehrenberg
Cocconeis neodiminuta Krammer
Cocconeis neothumensis Krammer var. neothumensis
Cocconeis pediculus Ehrenberg
Cocconeis placentula Ehrenberg
Cocconeis placentula f. anormale
Cocconeis pseudolineata (Geitler) Lange-Bertalot
Cocconeis pseudothumensis Reichardt
Cocconeis scutellum f. minuta Cleve
Conticribra weissflogii (Grunow) Stachura-Suchoples & Williams
Cosmioneis pusilla (W.Smith) Mann & Stickle in Round Crawford & Mann var. pusilla
Craticula A. Grunow
Craticula accomoda (Hustedt) D.G. Mann in Round et al.
Craticula accomodiformis Lange-Bertalot
Craticula ambigua (Ehrenberg) Mann
Craticula buderi (Hustedt) Lange-Bertalot
Craticula cuspidata (Kützing) Mann var. cuspidata
Craticula halophila (Grunow ex Van Heurck) Mann
Craticula halophilioides (Hustedt) Lange-Bertalot
Craticula minusculoides (Hustedt) Lange-Bertalot
Craticula molestiformis (Hustedt) Mayama
Craticula subminuscula (Manguin) C.E. Wetzel & Ector
Ctenophora pulchella (Ralfs ex Kütz.) Williams et Round var. pulchella
Cyclostephanos delicatus (Genkal) Kling & Håkansson
Cyclostephanos dubius (Fricke) Round
Cyclostephanos invisitatus Hohn & Hellerman)Theriot Stoermer & Håkansson
Cyclotella F.T. Kützing Ex A De Brébisson
Cyclotella atomus Hustedt var. atomus
Cyclotella atomus var. gracilis Genkal & Kiss
Cyclotella distinguenda Hustedt
Cyclotella iris Brun & Héribaud var. iris
Cyclotella meduanae Germain emend. Genkal
Cyclotella striata (Kützing) Grunow in Cleve & Grunow var. striata
CYMATOPLEURA W. Smith
Cymatopleura solea f. anormale
Cymbella C.Agardh
Cymbella affiniformis Krammer
Cymbella affinis f. anormale
Cymbella affinis Kützing var. angusta (Krammer) W. Silva
Cymbella affinis var. neoprocera Da Silva
Cymbella aspera (Ehrenberg) Cleve var. aspera
Cymbella cantonatii Lange-Bertalot
Cymbella cistula (Hemprich in Hemprich & Ehrenberg) Kirchner var. cistula
Cymbella compacta Østrup
Cymbella cymbiformis Agardh var. cymbiformis
Cymbella excisa Kützing
Cymbella excisiformis Krammer
Cymbella helvetica Kützing var. helvetica
Cymbella kappii (Cholnoky) Cholnoky
Cymbella kolbei var. angusta Krammer
Cymbella lancettula (Krammer) Krammer
Cymbella lange-bertalotii Krammer
Cymbella leptoceros (Ehrenberg) Kützing var. leptoceros
Cymbella neocistula Krammer var. neocistula
Cymbella neolanceolata W. Silva
Cymbella parva (W.Sm.) Kirchner in Cohn var. parva
Cymbella perparva Krammer
Cymbella subcistula Krammer
Cymbella subhelvetica Krammer
Cymbella subleptoceros Krammer
Cymbella superparva Krammer
Cymbella tropica var. tenuipunctata Krammer
Cymbella tumida (Brébisson)Van Heurck var. tumida
Cymbella turgidula Grunow in A. Schmidt et al. var. turgidula
Cymbella turgidula var. venezolana Krammer
Cymbella vulgata Krammer var. vulgata
Cymbellonitzschia diluviana Hustedt
Cymbopleura (Krammer) Krammer
Cymbopleura amphicephala (Nägeli) Krammer
Cymbopleura cuspidata (Kützing) Krammer
Cymbopleura hustedtii Novelo Tavera & Ibarra
Cymbopleura naviculiformis (Auerswald) Krammer
Cymbopleura subaequalis (Grunow) Krammer var. subaequalis
Delicatophycus alpestris M.J.Wynne
Delicatophycus delicatulus (Kützing) M.J.Wynne
Delicatophycus M.J. Wynne
Denticula kuetzingii Grunow
Denticula tenuis Kützing var. tenuis
Diadesmis confervacea f. anormale
Diadesmis confervacea f. rostrata (Krasske) Metzeltin & Lange-Bertalot
Diadesmis confervacea Kützing var. confervacea
Diadesmis confervaceoides Lange-Bertalot & Rumrich
Diatoma J.B.M. Bory De St. Vincent
Diatoma ehrenbergii Kützing
Diatoma mesodon (Ehrenberg) Kützing
Diatoma moniliformis Kützing
Diatoma tenuis C. Agardh
Diatoma vulgaris Bory var. vulgaris
Didymosphenia geminata (Lyngbye) W.M.Schmidt var. geminata
Diploneis boldtiana Cleve
Diploneis elliptica (Kützing) Cleve var. elliptica
Diploneis krammeri Lange-Bertalot et Reichardt ssp. krammeri
Diploneis marginestriata Hustedt
Diploneis oblongella (Naegeli) Cleve-Euler var. oblongella
Diploneis oculata (Brébisson in Desmazières) Cleve
Diploneis ovalis (Hilse) Cleve var. ovalis
Diploneis parma Cleve
Diploneis pseudovalis Hustedt
Discostella pseudostelligera (Hustedt) Houk & Klee emend. Genkal
Discostella stelligera (Cleve et Grun.) Houk & Klee var. stelligera
Discostella stelligera var. hyalina (Hustedt) Houk et Klee
Ellerbeckia arenaria (Moore ex Ralfs) Crawford
Encyonema auerswaldii Rabenhorst
Encyonema brevicapitatum Krammer
Encyonema caespitosum f. anormale
Encyonema caespitosum Kützing var. caespitosum
Encyonema distinctum Lange-Bertalot & Krammer
Encyonema F.T. Kützing
Encyonema hophense Krammer
Encyonema incurvatum Krammer var. incurvatum
Encyonema jemtlandicum Krammer var. jemtlandicum
Encyonema krasskei (Krammer) Krammer
Encyonema kuelbsiii Lange-Bertalot & Krammer
Encyonema lange-bertalotii Krammer
Encyonema lange-bertalotii var. obscuriformis Krammer
Encyonema leibleinii (C.Agardh) Silva, Jahn Ludwig & Menezes
Encyonema lineolatum Krammer var. lineolatum
Encyonema mesianum (Cholnoky) D.G. Mann in Round Crawford & Mann
Encyonema minutiforme Krammer var. minutiforme
Encyonema minutum (Hilse in Rabh.) D.G. Mann in Round Crawford & Mann var. minutum
Encyonema neogracile Krammer var. neogracile
Encyonema neomesianum Krammer
Encyonema obscurum var. alpina Krammer
Encyonema pergracile Krammer
Encyonema perminutum Krammer
Encyonema persilesiacum Krammer var. persilesiacum
Encyonema procerum Krammer
Encyonema reichardtii (Krammer) D.G. Mann in Round Crawford & Mann
Encyonema rumrichae Krammer
Encyonema schimanskii Krammer
Encyonema silesiacum (Bleisch in Rabh.) D.G. Mann var. silesiacum
Encyonema silesiacum var. altensis Krammer
Encyonema silesiacum var. distinctepunctatum Krammer
Encyonema silesiacum var. lata Krammer
Encyonema silesiacum var. latarea Krammer
Encyonema simile Krammer
Encyonema subminutum Krammer & Lange-Bertalot
Encyonema triangulum (Ehrenberg) Kützing
Encyonema ventricosum (Kützing) Grunow in Schmidt & al. var. ventricosum
Encyonema vulgare Krammer var. vulgare
Encyonopsis alpina Krammer & Lange-Bertalot
Encyonopsis cesatii (Rabenhorst) Krammer var. cesatii
Encyonopsis Krammer
Encyonopsis krammeri Reichardt
Encyonopsis microcephala (Grunow) Krammer var. microcephala
Encyonopsis minuta Krammer & Reichardt
Encyonopsis robusta (Hustedt) Bahls
Encyonopsis rostrata Krammer
Encyonopsis rumrichae Krammer
Encyonopsis ruttnerii (Hustedt) Krammer var. ruttnerii
Encyonopsis subfonticola Krammer
Encyonopsis subminuta Krammer & Reichardt
Encyonopsis tavirana Krammer
Eolimna comperei Ector Coste et Iserentant in Coste & Ector
Eolimna Lange-Bertalot & Schiller
Eolimna minima (Grunow) Lange-Bertalot f. anormale
Eolimna subadnata (Hustedt) Moser Lange-Bertalot & Metzeltin
Epithemia adnata (Kützing) Brébisson var. adnata
Epithemia argus (Ehrenberg) Kützing var. argus
Epithemia gibba (Ehrenberg) Ku¨tzing
Epithemia granulata (Ehrenberg) Kützing
Epithemia smithii Carruthers in Gray
Epithemia sorex Kützing var. sorex
Eucocconeis flexella (Kützing) Meister
Eucocconeis laevis (Østrup) Lange-Bertalot
Eucocconeis ninckei Guermeur & Manguin) Lange-Bertalot
Eunotia bilunaris (Ehrenberg) Schaarschmidt var. bilunaris
Eunotia exigua (Brébisson ex Kützing) Rabenhorst
Eunotia formica Ehrenberg sensu lato
Eunotia implicata Nörpel Lange-Bertalot & Alles
Eunotia incisa Gregory var. incisa
Eunotia intermedia (Krasske ex Hustedt) Nörpel & Lange-Bertalot
Eunotia minor (Kützing) Grunow in Van Heurck
Eunotia mucophila (Lange-BerT. Norpel Schempp & Alles) Lange-Bertalot
Eunotia naegeli Migula
Eunotia obesa P.T. Cleve var. obesa
Eunotia paludosa Grunow var. paludosa
Eunotia pectinalis (Kützing) Rabenhorst
Eunotia pectinalis (Kützing) Rabenhorst var. undulata f. triodon Manguin
Eunotia praerupta Ehrenberg
Eunotia rhomboidea Hustedt
Eunotia soleirolii (Kützing) Rabenhorst
Eunotia sp.
Eunotia subarcuatoides Alles Nörpel & Lange-Bertalot in Alles et al.
Eunotia tenella (Grunow in Van Heurck) Hustedt in Schmidt & al var. tenella
Fallacia fracta (Hustedt ex Simonsen) D.G. Mann
Fallacia helensis (Schulz.) D.G. Mann
Fallacia mitis (Hustedt) D.G.Mann
Fallacia pygmaea (Kützing) A.J. Stickle & D.G. Mann in Round et al.
Fallacia subhamulata (Grunow in Van Heurck) D.G. Mann
Fallacia sublucidula (Hustedt) D.G. Mann
Fistulifera pelliculosa (Brébisson) Lange-Bertalot
Fistulifera saprophila (Lange-Bertalot & Bonik) Lange-Bertalot
Fragilaria H.C. Lyngbye
Fragilaria austriaca (Grunow) Lange-Bertalot
Fragilaria bidens Heiberg var. bidens
Fragilaria capucina Desmazières f. anormale
Fragilaria capucina Desmazieres var. capucina
Fragilaria cassubica Witkowski et Lange-Bertalot
Fragilaria crotonensis Kitton var. crotonensis
Fragilaria mazamaensis (Sovereign) Lange-Bertalot
Fragilaria mesolepta Rabenhorst
Fragilaria perdelicatissima (W.Smith) Lange-Bertalot et Van de Vijver in Lange-Bertalot & Ulrich
Fragilaria perminuta (Grunow) Lange-Bertalot
Fragilaria radians (Kützing) Williams et Round
Fragilaria recapitellata Lange-Bertalot & Metzeltin
Fragilaria rumpens (Kütz.) G.W.F.Carlson
Fragilaria tenera (W.Smith) Lange-Bertalot var. tenera
Fragilaria tenera var. nanana (Lange-Bertalot) Lange-Bertalot & Ulrich
Fragilaria vaucheriae (Kützing) Petersen var. vaucheriae
Fragilaria vaucheriae var. elliptica Manguin ex Kociolek & Reviers
Fragilariforma bicapitata (A.Mayer) Williams & Round
Fragilariforma virescens (Ralfs) Williams & Round var. virescens
Frustulia amphipleuroides Grunow)Cleve-Euler
Frustulia crassinervia (Brebisson) Lange-Bertalot et Krammer
Frustulia creuzburgensis (Krasske) Hustedt
Frustulia peridotitica Moser Lange-Bertalot & Metzeltin
Frustulia saxonica Rabenhorst var. saxonica
Frustulia vulgaris (Thwaites) De Toni var. vulgaris
Gedaniella mutabilis (Grunow) Chunlian Li & Witkowski
Geissleria acceptata (Hust.) Lange-Bertalot & Metzeltin
Geissleria cummerowi (L.Kalbe) Lange-Bertalot
Geissleria Lange-Bertalot & Metzeltin
Genkalia digitulus (Hustedt) Lange-Bertalot & Kulikovskiy
Gogorevia constricta (Torka) Kulikovskiy & Kociolek
Gogorevia exilis (Kützing) Kulikovskiy & Kociolek
Gololobovia obliqua (W. Gregory) Kulikovskiy, Glushchenko & Kociolek
Gomphoneis eriense var. variabilis Kociolek & Stoermer
Gomphonella olivacea (Hornemann) Rabenhorst
Gomphonema C.G. Ehrenberg
Gomphonema acidoclinatum Lange-Bertalot & Reichardt
Gomphonema acuminatum Ehrenberg var. acuminatum
Gomphonema affine Kützing var. affine
Gomphonema affine var. insigne (Gregory) Andrews
Gomphonema amoenum Lange-Bertalot
Gomphonema angustatum (Kützing) Rabenhorst var. angustatum
Gomphonema angusticephalum Reichardt & Lange-Bertalot
Gomphonema angustum Agardh
Gomphonema augur Ehrenberg var. augur
Gomphonema bavaricum Reichardt & Lange-Bertalot
Gomphonema bohemicum Reichelt et Fricke
Gomphonema brebissonii Kützing
Gomphonema capitatum Ehrenberg var. capitatum
Gomphonema carolinense Hagelstein
Gomphonema clavatum Ehrenberg
Gomphonema cymbelliclinum Reichardt & Lange-Bertalot
Gomphonema elegantissimum Reichardt & Lange-Bertalot in Hofmann & al.
Gomphonema entolejum Østrup
Gomphonema exilissimum (Grun.) Lange-Bertalot & Reichardt
Gomphonema gracile Ehrenberg var. gracile
Gomphonema hebridense Gregory
Gomphonema kociolekii R.Jahn & N.Abarca
Gomphonema lagenula Kützing
Gomphonema lagerheimii A.Cleve
Gomphonema lateripunctatum Reichardt & Lange-Bertalot
Gomphonema micropumilum Reichardt
Gomphonema micropus Kützing var. micropus
Gomphonema minusculum Krasske
Gomphonema minutum (Agardh) Agardh f. minutum
Gomphonema olivaceoides Hustedt var. olivaceoides
Gomphonema pararhombicum Reichardt, Jüttner et Cox in Jüttner et al.
Gomphonema parvulius Lange-Bertalot & Reichardt
Gomphonema parvulum var. exilis Grunow
Gomphonema parvulum var. parvulum f. parvulum (Kützing) Kützing
Gomphonema pratense Lange-Bertalot & Reichardt
Gomphonema productum (Grunow) Lange-Bertalot & Reichardt
Gomphonema pseudoaugur Lange-Bertalot
Gomphonema pseudotenellum Lange-Bertalot
Gomphonema pumilum (Grunow) Reichardt & Lange-Bertalot var. pumilum
Gomphonema pumilum var. rigidum Reichardt & Lange-Bertalot
Gomphonema rhombicum M. Schmidt
Gomphonema saprophilum (Lange-Bertalot & Reichardt)Abarca, R. Jahn, J. Zimmermann & Enke
Gomphonema sarcophagus Gregory
Gomphonema subclavatum Grunow var. subclavatum
Gomphonema tergestinum (Grunow in Van Heurck) Schmidt in Schmidt & al. var. tergestinum
Gomphonema truncatum Ehrenberg var. truncatum
Gomphonema utae Lange-Bertalot & Reichardt
Gomphonema vibrio Ehrenberg var. vibrio
Gomphosphenia lingulatiformis (Lange-Bertalot & Reichardt) Lange-Bertalot
Gyrosigma A. Hassall
Gyrosigma acuminatum (Kützing) Rabenhorst
Gyrosigma attenuatum (Kützing) Rabenhorst var. attenuatum
Gyrosigma exilis (Grunow) Reimer
Gyrosigma obtusatum (Sullivan & Wormley) Boyer
Gyrosigma sciotoense (Sullivan et Wormley) Cleve
Halamphora holsatica (Hustedt) Levkov
Halamphora montana (Krasske) Levkov
Halamphora oligotraphenta (Lange-Bertalot) Levkov
Halamphora paraveneta (Lange-Bertalot, Cavacini, Tagliaventi & Alfinito) Levkov
Halamphora veneta (Kützing) Levkov var. veneta
Handmannia comta (Ehrenberg) Kociolek & Khursevich emend. Genkal
Hannaea arcus (Ehr.)Patrick var. arcus
Hantzschia abundans Lange-Bertalot emend Maltsev et Kulikovskiy
Hantzschia amphioxys (Ehrenberg) Grunow emend Maltsev et Kulikovskiy
Hippodonta arkonensis Lange-Bertalot Metzeltin & Witkowski
Hippodonta capitata (Ehr.)Lange-Bertalot, Metzeltin et Witkowski
Hippodonta costulata (Grunow)Lange-Bertalot Metzeltin & Witkowski
Hippodonta hungarica Grunow) Lange-Bertalot Metzeltin & Witkowski var. hungarica
Hippodonta Lange-Bertalot. Metzeltin & Witkowski
Hippodonta lueneburgensis Grunow) Lange-Bertalot Metzeltin & Witkowski
Hippodonta pseudacceptata (Kobayasi) Lange-Bertalot Metzeltin & Witkowski
Hippodonta subrhombica Metzeltin Lange-Bertalot & Garcia-Rodriguez
Humidophila biceps (Grunow in Van Heurck) Furey, Manoylov & R.L.Lowe
Humidophila contenta (Grunow) Lowe, Kociolek, Johansen, Van de Vijver, Lange-Bertalot et Kopalová
Humidophila perpusilla (Grunow) Lowe, Kociolek, Johansen,Van de Vijver, Lange-Bertalot & Kopalová
Humidophila schmassmannii (Hustedt) Buczkó et Wojtal
Iconella brebissonii (Krammer & Lange-Bertalot) Bukhtiyarova,
Iconella linearis (W.Smith) Ruck & Nakov
Iconella tenera (W. Gregory) Ruck & Nakov
Karayevia amoena (Hustedt) Bukhtiyarova
Karayevia bottnica (P.T. Cleve) Lange-Bertalot
Karayevia clevei (Grunow in Cl. & Grun.) Bukhtiyarova var. clevei
Karayevia kolbei (Hustedt) Bukhtiyarova
Karayevia laterostrata (Hustedt) Bukhtiyarova
Karayevia ploenensis (Hustedt) Bukhtiyarova
Karayevia ploenensis var. gessneri (Hustedt) Bukhtiyarova
Karayevia rostrata (Hustedt) Kulikovskiy & Genkal
Karayevia Round & Bukhtiyarova
Lemnicola hungarica (Grunow) Round & Basson var. hungarica
Lindavia radiosa (Grunow) De Toni & Forti var. radiosa
Luticola charlatii (M. Peragallo) Metzeltin et Lange-Bertalot
Luticola cohnii (Hilse) D.G. Mann in Round Crawford & Mann
Luticola goeppertiana (Bleisch) D.G.Mann ex J.Rarick, S.Wu, S.S.Lee et Edlund
Luticola goeppertiana f. anormale
Luticola mutica (Kützing) D.G. Mann in Round Crawford & Mann var. mutica
Luticola mutica f. anormale
Luticola nivalis (Ehrenberg) D.G. Mann in Round Crawford & Mann var. nivalis
Luticola plausibiloides Metzeltin Lange-Bertalot & Garcia-Rodriguez
Luticola ventricosa (Kützing) D.G. Mann in Round Crawford & Mann
Mayamaea agrestis Hustedt) Lange-Bertalot
Mayamaea alcimonica (E. Reichardt) C.E. Wetzel, Barragán & Ector in Barragán et al.
Mayamaea atomus (Kützing) Lange-Bertalot var. atomus
Mayamaea fossalis (Krasske) Lange-Bertalot var. fossalis
Mayamaea fossaloides (Hustedt) Lange-Bertalot
Mayamaea lacunolaciniata (Lange-Bertalot & Bonik) Lange-Bertalot
Mayamaea permitis (Hustedt) Bruder & Medlin
Mayamaea recondita (Hustedt) Lange-Bertalot
Melosira varians Agardh
Meridion C.A. Agardh
Meridion circulare (Greville) C.A. Agardh
Meridion circulare var. constrictum (Ralfs) Van Heurck
Microcostatus kuelbsii (Lange-Bertalot)Lange-Bertalot
Navicula amphiceropsis Lange-Bertalot & Rumrich
Navicula angusta Grunow
Navicula antonii Lange-Bertalot
Navicula aquaedurae Lange-Bertalot
Navicula associata Lange-Bertalot
Navicula capitatoradiata Germain
Navicula cari Ehrenberg var. cari
Navicula cariocincta Lange-Bertalot
Navicula catalanogermanica Lange-Bertalot & Hofmann
Navicula caterva Hohn & Hellerman
Navicula cincta (Ehr.) Ralfs in Pritchard var. cincta
Navicula cryptocephala Kützing var. cryptocephala
Navicula cryptotenella Lange-Bertalot var. cryptotenella
Navicula cryptotenelloides Lange-Bertalot var. cryptotenelloides
Navicula densilineolata (Lange-Bertalot) Lange-Bertalot
Navicula eidrigiana Carter
Navicula erifuga Lange-Bertalot in Krammer & Lange-Bertalot
Navicula exilis Kützing
Navicula germainii Wallace
Navicula germanopolonica Witkowski & Lange-Bertalot
Navicula gregaria Donkin var. gregaria
Navicula heimii Manguin
Navicula hintzii Lange-Bertalot
Navicula lanceolata (Agardh) Ehrenberg var. lanceolata
Navicula leistikowii Lange-Bertalot
Navicula leptostriata Jorgensen
Navicula lundii Reichardt
Navicula margalithii Lange-Bertalot
Navicula menisculus Schumann var. menisculus
Navicula metareichardtiana Lange-Bertalot & Kusber
Navicula microcari Lange-Bertalot
Navicula moskalii Metzeltin, Witkowski & Lange-Bertalot
Navicula notha Wallace
Navicula novaesiberica Lange-Bertalot
Navicula oligotraphenta Lange-Bertalot & Hofmann
Navicula parablis Hohn & Hellerman
Navicula paracari Lange-Bertalot Dobosz & Bak spec. nov
Navicula petrovskae Levkov et Krstic
Navicula phyllepta Kützing
Navicula phylleptosoma Lange-Bertalot
Navicula radiosa Kützing var. radiosa
Navicula recens (Lange-Bertalot) Lange-Bertalot
Navicula reinhardtii (Grunow) Grunow in Cl. & Möller
Navicula rhynchocephala Kützing var. rhynchocephala
Navicula rostellata Kützing var. rostellata
Navicula schroeteri Meister var. schroeteri
Navicula simulata Manguin
Navicula slesvicensis Grunow
Navicula sp.
Navicula sparsistriata Hustedt
Navicula splendicula Van Landingham
Navicula stankovicii Hustedt
Navicula streckerae Lange-Bertalot & Witkowski
Navicula tenelloides Hustedt var. tenelloides
Navicula tripunctata (O.F.Müller) Bory var. tripunctata
Navicula tripunctata f. anormale
Navicula trivialis Lange-Bertalot var. trivialis
Navicula trophicatrix Lange-Bertalot
Navicula upsaliensis (Grunow) Peragallo
Navicula valdicostata Cleve-Euler
Navicula vandamii Schoeman et Archibald var. vandamii
Navicula vandamii var. mertensiae Lange-Bertalot in Witkowski & al.
Navicula veneta Kützing
Navicula viridula (Kützing) Ehrenberg var. viridula
Navicula viridulacalcis Lange-Bertalot var. viridulacalcis
Naviculadicta difficillimoides (Hustedt) E. Reichardt
Navigeia decussis (Østrup) Bukhtiyarova
Navigeia ignota (Krasske) Bukhtiyarova
Navigeia modica (Hust.) Bukhtiyarova
Navigeia schoenfeldii (Hust.) Bukhtiyarova
Neidiopsis Lange-Bertalot & Metzeltin
Neidium dubium (Ehrenberg)Cleve var. dubium
Nitzschia A.H. Hassall
Nitzschia acicularioides Hustedt
Nitzschia acicularis Kützing) W.M.Smith
Nitzschia acidoclinata Lange-Bertalot
Nitzschia acula Hantzsch ex Cleve & Grunow
Nitzschia agnita Hustedt
Nitzschia alpina Hustedt
Nitzschia amphibia f. abbreviata Manguin
Nitzschia amphibia f. amphibia Grunow var. amphibia
Nitzschia angusteforaminata Lange-Bertalot
Nitzschia archibaldii Lange-Bertalot
Nitzschia bacillum Hustedt
Nitzschia bergii Cleve-Euler
Nitzschia brevissima Grunow in Van Heurck
Nitzschia bulnheimiana (Rabenhorst) H.L.Smith var. bulnheimiana
Nitzschia capitellata Hustedt in A.Schmidt & al. var. capitellata
Nitzschia clausii Hantzsch var. clausii
Nitzschia communis Rabenhorst
Nitzschia costei Tudesque, Rimet & Ector
Nitzschia desertorum Hustedt
Nitzschia dissipata subsp. dissipata (Kützing) Grunow var. dissipata
Nitzschia diversa Hustedt
Nitzschia draveillensis Coste & Ricard
Nitzschia elegantula Grunow in Van Heurck var. elegantula
Nitzschia etoshensis Cholnoky
Nitzschia fasciculata (Grunow) Grunow in V.Heurck
Nitzschia filiformis (W.M.Smith) Van Heurck var. filiformis
Nitzschia filiformis f. anormale
Nitzschia filiformis var. conferta (Richter) Lange-Bertalot
Nitzschia fonticola Grunow in Cleve et Möller var. fonticola
Nitzschia fossilis (Grunow) Grunow in Van Heurck var. fossilis
Nitzschia frustulum (Kützing) Grunow var. frustulum
Nitzschia fruticosa Hustedt
Nitzschia gessneri Hustedt
Nitzschia graciliformis Lange-Bertalot & Simonsen
Nitzschia gracilis Hantzsch var. gracilis
Nitzschia hantzschiana Rabenhorst var. hantzschiana
Nitzschia heufleriana Grunow var. heufleriana
Nitzschia incognita Legler et Krasske
Nitzschia inconspicua Grunow
Nitzschia intermedia Hantzsch ex Cleve & Grunow var. intermedia
Nitzschia lacuum Lange-Bertalot
Nitzschia liebethruthii Rabenhorst var. liebethruthii
Nitzschia linearis (Agardh) W.M.Smith var. linearis
Nitzschia media Hantzsch.
Nitzschia microcephala Grunow in Cleve & Moller var. microcephala
Nitzschia nana Grunow in Van Heurck
Nitzschia palea (Kützing) W.Smith var. palea
Nitzschia palea var. debilis (Kützing) Grunow in Cleve & Grunow
Nitzschia paleacea (Grunow) Grunow in Van Heurck var. paleacea
Nitzschia paleaeformis Hustedt
Nitzschia perminuta (Grunow) M.Peragallo
Nitzschia pura Hustedt
Nitzschia pusilla (Kützing) Grunow emend Lange-Bertalot
Nitzschia radicula Hustedt var. radicula
Nitzschia recta Hantzsch ex Rabenhorst
Nitzschia scalpelliformis (Grunow) Grunow in Cleve & Grunow
Nitzschia semirobusta morphotype semirobusta Lange-Bertalot
Nitzschia sigmoidea (Nitzsch)W. Smith
Nitzschia sociabilis Hustedt var. sociabilis
Nitzschia solgensis Cleve-Euler
Nitzschia solita Hustedt
Nitzschia subacicularis Hustedt in A.Schmidt et al.
Nitzschia sublinearis Hustedt var. sublinearis
Nitzschia subtilis (Kützing) Grunow
Nitzschia suchlandtii Hustedt
Nitzschia supralitorea Lange-Bertalot
Nitzschia tabellaria (Grunow) Grunow in Cl. et Grun.
Nitzschia tenuis W.Smith var. tenuis
Nitzschia thermaloides Hustedt
Nitzschia tropica Hustedt
Nitzschia tubicola Grunow
Nitzschia umbonata Ehrenberg)Lange-Bertalot
Nitzschia valdecostata Lange-Bertalot et Simonsen
Nitzschia valdestriata Aleem & Hustedt
Nitzschia vermicularis (Kützing) Hantzsch in Rabenhorst var. vermicularis
Nitzschia wuellerstorffii Lange-Bertalot
Nupela impexiformis (Lange-Bertalot) Lange-Bertalot
Nupela lapidosa (Krasske) Lange-Bertalot var. lapidosa
Nupela sp.
Nupela tenuicephala (Hustedt) Lange-Bertalot
Odontidium hyemale (Roth) Ku¨tzing
Pantocsekiella chantaica (Kuzmina et Genkal) K.T.Kiss Genkal et Ács emend Genkal
Pantocsekiella comensis (Grunow in Van Heurck) K.T. Kiss et Ács
Pantocsekiella costei (Druart et F. Straub) K.T. Kiss et Ács
Pantocsekiella ocellata (Pantocsek) K.T. Kiss et Ács
Pantocsekiella wuethrichiana (Druart et F. Straub) K.T. Kiss et Ács
Peronia fibula (Brébisson ex Kützing)Ross
Pinnularia C.G. Ehrenberg
Pinnularia acrosphaeria (Brébisson)Wm.Smith var. acrosphaeria
Pinnularia anglica Krammer
Pinnularia ardnamurchan Kulikovskiy, Lange-Bertalot & Metzeltin
Pinnularia biceps Gregory var. biceps
Pinnularia borealis Ehrenberg var. borealis
Pinnularia brevicapitata (Krammer) Kulikovskiy, Genkal
Pinnularia gibba Ehrenberg var. gibba
Pinnularia kittelii Krammer
Pinnularia lata (Brébisson) Rabenhorst var. lata
Pinnularia microstauron (Ehr.) Cleve var. microstauron
Pinnularia obscura Krasske
Pinnularia perirrorata Krammer
Pinnularia schoenfelderi Krammer
Pinnularia sinistra Krammer var. sinistra
Pinnularia subcapitata var. elongata Krammer
Pinnularia subgibba Krammer var. subgibba
Pinnularia transversa (A. Schmidt) Mayer
Pinnularia viridiformis Krammer
Placoneis C. Mereschkowsky
Placoneis anglica (Ralfs) E.J. Cox
Placoneis clementis (Grun.) Cox var. clementis
Placoneis elginensis (Gregory) Cox var. elginensis
Placoneis gastrum (Ehr.) Mereschkowsky sensu stricto
Placoneis porifera (Hustedt) Cox var. porifera
Placoneis pseudanglica (Lange-Bertalot) Cox
Placoneis signata (Hustedt) Mayama in Mayama & Kawashima
Planothidium abbreviatum (Reimer) Potapova
Planothidium biporomum (Hohn & Hellerman) Lange-Bertalot
Planothidium cyclophorum Heiden) Van de Vijver
Planothidium daui (Foged) Lange-Bertalot
Planothidium delicatulum (Kütz.) Round & Bukhtiyarova
Planothidium distinctum (Mess.)Lange-Bertalot emend.Buczko et al.
Planothidium dubium (Grunow) Round & Bukhtiyarova
Planothidium ellipticum (P.T. Cleve) M. B. Edlund
Planothidium engelbrechtii (Cholnoky) Round et Bukhtiyarova
Planothidium frequentissimum (Lange-Bertalot)Lange-Bertalot var. frequentissimum
Planothidium frequentissimum f. anormale
Planothidium frequentissimum var. minus (Schulz) Lange-Bertalot
Planothidium granum (Hohn & Hellerman) Lange-Bertalot
Planothidium hauckianum (Grunow) Round & Bukhtiyarova var. hauckianum
Planothidium haynaldii (Schaarschmidt) Lange-Bertalot
Planothidium lanceolatum (Brébisson ex Kützing) Lange-Bertalot var. lanceolatum
Planothidium lanceolatum f. anormale
Planothidium lemmermannii (Hustedt) Morales
Planothidium minusculum (Hustedt) Witkowski, Kulikovskiy et Plinski
Planothidium rostratum (Østrup) Lange-Bertalot
Planothidium Round & Bukhtiyarova
Platessa brevicostata (Hustedt) Lange-Bertalot
Platessa conspicua (A.Mayer) Lange-Bertalot
Platessa hustedtii (Krasske) Lange-Bertalot
Platessa oblongella (Østrup) C.E. Wetzel, Lange-Bertalot & Ector
Playaensis citrus (Krasske) E. Reichardt
Pleurosira laevis (Ehrenberg) Compère var. laevis
Prestauroneis protracta (Grunow) I.W.Bishop, Minerovic, Q.Liu et Kociolek
Psammodictyon constrictum (Gregory) D.G. Mann in Round & al.
Psammothidium grischunum (Wuthrich) Bukhtiyarova et Round
Psammothidium kuelbsii (Lange-Bertalot in L.-B. & K.) Bukhtiyarova et Round
Psammothidium levanderi (Hustedt) Bukhtiyarova
Psammothidium marginulatum (Grunow in Cleve & Grunow) Bukhtiyarova et Round
Psammothidium microscopicum (Cholnoky) S.Blanco
Psammothidium rechtense (Leclercq) Lange-Bertalot
Pseudofallacia monoculata (Hustedt) Liu Kociolek & Wang
Pseudostaurosira brevistriata (Grun.in Van Heurck) Williams & Round var. brevistriata
Pseudostaurosira elliptica (Schumann) Edlund, Morales & Spaulding
Pseudostaurosira parasitica (W.Smith) Morales var. parasitica
Pseudostaurosira subconstricta (Grunow) Kulikovskiy & Genkal
Pseudostaurosira subsalina (Hustedt) Morales
Punctastriata lancettula (Schumann) Hamilton & Siver
Reimeria sinuata (Greg.) Kociolek & Stoermer forme teratogene
Reimeria sinuata (Gregory) Kociolek & Stoermer
Reimeria uniseriata Sala Guerrero & Ferrario
Rhoicosphenia abbreviata (C.Agardh) Lange-Bertalot
Rossithidium anastasiae (Kaczmarska) Potapova
Rossithidium pusillum (Grunow) F.E.Round & Bukhtiyarova
Sellaphora C. Mereschkowsky
Sellaphora absoluta (Hustedt) Wetzel, Ector Van De Vijver,Compère & D.G.Mann
Sellaphora alastos (Hohn & Hellerman) Lange-Bertalot & Metzeltin
Sellaphora arvensis (Hustedt) C.E. Wetzel et Ector
Sellaphora atomoides (Grunow) Wetzel et Van de Vijver
Sellaphora bacillum (Ehrenberg) D.G.Mann var. bacillum
Sellaphora cosmopolitana (Lange-Bertalot) C.E. Wetzel et Ector
Sellaphora disjuncta (Hustedt) D.G. Mann
Sellaphora mutatoides Lange-Bertalot & Metzeltin
Sellaphora nana (Hustedt) Lange-Bertalot, Cavacini, Tagliaventi & Alfinito
Sellaphora nigri (De Not.) C.E. Wetzel et Ector emend.
Sellaphora parapupula Lange-Bertalot
Sellaphora pseudoarvensis (Hustedt) C.E. Wetzel et Ector
Sellaphora pupula (Kützing) Mereschkowksy var. pupula
Sellaphora rhombelliptica (Gerd Moser, Lange-Bertalot et Metzeltin) C.E. Wetzel et Ector
Sellaphora rotunda (Hust.) Wetzel, Ector Van De Vijver, Compère et D.G.Mann
Sellaphora saugerresii (Desm.) C.E. Wetzel & D.G. Mann in Wetzel et al.
Sellaphora stroemii (Hustedt) Kobayasi in Mayama Idei Osada & Nagumo
Sellaphora submuralis (Hust.) Wetzel, Ector Van De Vijver, Compère et D.G.Mann
Sellaphora subrotundata (Hust.) Wetzel, Ector Van De Vijver, Compère et D.G.Mann
Sellaphora tridentula (Krasske) C.E. Wetzel
Sellaphora utermoehlii (Hustedt) C.E. Wetzel et D.G. Mann
Simonsenia delognei Lange-Bertalot
Skabitschewskia œstrupii (Cleve-Euler) Kulikovskiy et Lange-Bertalot
Skabitschewskia peragalloi (Brun et Héribaud) Kulikovskiy et Lange-Bertalot
Stauroforma atomus (Hust.) Talgatti, C.E.Wetzel, E.Morales & Torgan
Stauroforma exiguiformis (Lange-Bertalot) Flower Jones et Round
Stauroneis anceps Ehrenberg var. anceps
Stauroneis kriegeri Patrick
Stauroneis phoenicenteron (Nitzsch.) Ehrenberg
Stauroneis smithii Grunow var. smithii
Staurosira (C.G. Ehrenberg) D.M. Williams & F.E. Round
Staurosira binodis (Ehrenberg) Lange-Bertalot in Hofmann Werum et Lange-Bertalot
Staurosira construens Ehrenberg var. construens
Staurosira martyi (Héribaud) Lange-Bertalot
Staurosira neoproducta (Lange-Bertalot) Chudaev et Gololobova
Staurosira oldenburgiana (Hustedt)Lange-Bertalot
Staurosira venter (Ehrenberg) Cleve & Moeller var. venter
Staurosirella lapponica (Grun.in Van Heurck) Williams & Round
Staurosirella leptostauron (Ehr.) Williams & Round var. leptostauron
Staurosirella mutabilis (W. Smith) E. Morales & Van de Vijver
Stephanocyclus meneghiniana (Kützing) Kulikovskiy, Genkal et Kociolek
Stephanodiscus atmosphaerica (Ehrenberg) Håkansson & Locker
Stephanodiscus hantzschii Grunow in Cleve & Grunow var. hantzschii
Stephanodiscus medius Håkansson
Stephanodiscus minutulus (Kützing) Cleve & Moller
Stephanodiscus neoastraea Håkansson et Hickel emend Casper.Scheffler & Augsten
Surirella angusta f. punctata R.F.Bastow
Surirella angusta Kützing var. angusta
Surirella brebissonii var. kuetzingii Krammer et Lange-Bertalot
Surirella librile (Ehrenberg Ehrenberg
Surirella minuta var. peduliformis Frenguelli
Surirella ovalis Brébisson var. ovalis
Surirella roba Leclercq
Surirella sp.
Surirella subsalsa W.Smith var. subsalsa
Surirella suecica Grunow in Van Heurck
Surirella terricola Lange-Bertalot & Alles
Surirella undulata (Ehrenberg) Ehrenberg
Surirella venusta Østrup
Tabellaria C.G. Ehrenberg
Tabellaria fenestrata (Lyngbye) Kützing var. fenestrata
Tabellaria flocculosa (Roth) Kützing var. flocculosa
Tabellaria ventricosa Kützing
Tabularia affinis (Kützing) Snoeijs var. affinis
Tabularia fasciculata (Agardh)Williams et Round
Thalassiosira lacustris (Grunow) Hasle in Hasle & Fryxell var. lacustris
Thalassiosira pseudonana Hasle et Heimdal
Tryblionella angustata W.M. Smith var. angustata
Tryblionella angustatula (Lange-Bertalot) Cantonati & Lange-Bertalot in Kusber et al. comb. nov
Tryblionella hantzschiana Grunow
Tryblionella hungarica (Grunow) D.G. Mann var. hungarica
Tryblionella kuetzingii Alvarez-Blanco & S.Blanco
Tryblionella levidensis Wm. Smith
Ulnaria acus (Kützing) Aboal in Aboal et al.
Ulnaria biceps (Kützing) Compère
Ulnaria delicatissima (W.Smith) M. Aboal et P.C. Silva var. angustissima (Grunow) M. Aboal et P.C. Silva
Ulnaria ulna (Nitzsch) Compère var. ulna
